# Supplementary material for: Age, size and body condition do not equally reflect population response to habitat change in the common spadefoot toad Pelobates fuscus
Source: PeerJ. 2021 Jul 15;9:e11678. doi: 10.7717/peerj.11678 (PMC8286710; doi:10.7717/peerj.11678)
Supplement: Supplemental Information 1 — Sample A = measurements collected during 2000–2004; Sample B = measurements collected during 2012–2014; SVL = measurements of snout-vent length, in mm; BM = measurements of body mass, in g. [file peerj-09-11678-s001.xlsx]

## Sheet: Sheet1
Sample	Sex	SVL (mm)	BM (g)
A	female	52	16.5
A	female	53	23
A	female	53.5	19
A	female	54	19
A	female	54	24
A	female	55	20
A	female	55.5	20
A	female	56.5	22
A	female	56.5	23
A	female	57	25.5
A	female	57	26.5
A	female	57	31
A	female	57.5	21.5
A	female	57.5	26
A	female	58	22
A	female	58	24
A	female	58	26
A	female	58	32
A	female	58.5	25
A	female	58.5	29
A	female	59	26
A	female	59	29
A	female	59	29
A	female	59	30
A	female	59	31.5
A	female	59.5	29
A	female	60	23
A	female	60	26.5
A	female	60	27
A	female	60	27
A	female	60	27
A	female	60	27
A	female	60	29
A	female	60	30
A	female	60	30.5
A	female	60	31
A	female	60	34
A	female	60	34
A	female	60.5	28
A	female	61	23.5
A	female	61	25
A	female	61	25
A	female	61	28
A	female	61	29
A	female	61	29
A	female	61	30
A	female	61	31
A	female	61	32
A	female	61	34.5
A	female	61.5	27
A	female	61.5	32.5
A	female	62	27
A	female	62	28.5
A	female	62	29
A	female	62	30
A	female	62	30
A	female	62	30
A	female	62	31
A	female	62	31
A	female	62	32.5
A	female	62	33.5
A	female	62	35
A	female	62	36
A	female	62.5	30
A	female	62.5	35
A	female	62.5	36
A	female	63	28
A	female	63	30
A	female	63	31
A	female	63	32
A	female	63	32
A	female	63	33
A	female	63	33.5
A	female	63	34
A	female	63	34
A	female	63	34
A	female	63	35
A	female	63	36
A	female	63	37
A	female	63.5	28
A	female	63.5	31
A	female	63.5	35
A	female	63.5	36
A	female	63.5	39
A	female	64	37.5
A	female	64	38
A	female	64	40
A	female	64.5	35
A	female	65	29
A	female	65	37
A	female	65	40
A	female	65	40
A	female	65	41
A	female	65.4	38.5
A	female	65.5	31.5
A	female	65.5	34
A	female	66	29
A	female	66	37
A	female	66	40
A	female	66	41.5
A	female	66.5	41.5
A	female	67	33
A	female	67	35
A	female	67	37
A	female	67	38.5
A	female	67.5	45
A	female	68	36
A	female	68	37
A	female	68	37
A	female	68	37
A	female	68	39
A	female	68	40
A	female	68	41
A	female	68	41
A	female	68.3	38
A	female	69	42
A	female	70	40.5
A	female	71	42
A	female	72	40
A	female	72	44
A	male	45	13
A	male	47	15
A	male	48	14
A	male	48	14
A	male	48.5	15
A	male	49	13
A	male	49	15
A	male	49	16.5
A	male	49	18
A	male	49.5	15
A	male	49.5	17
A	male	50	17
A	male	50.5	15
A	male	51	14
A	male	51	14.5
A	male	51	15
A	male	51	16
A	male	51	17
A	male	51	18
A	male	51	18
A	male	51	19
A	male	51.4	17
A	male	51.5	17
A	male	51.5	17.5
A	male	51.5	19
A	male	52	14
A	male	52	14
A	male	52	16
A	male	52	16
A	male	52	17
A	male	52	17
A	male	52	19
A	male	52	19
A	male	52	19.5
A	male	52.5	18
A	male	52.5	18
A	male	52.5	18
A	male	52.5	18
A	male	52.5	19
A	male	52.5	19
A	male	52.5	20
A	male	52.5	20
A	male	53	17
A	male	53	17
A	male	53	18.5
A	male	53	19
A	male	53	19
A	male	53	20
A	male	53	21
A	male	53	21
A	male	53	22
A	male	53.5	18.5
A	male	53.5	18.5
A	male	53.5	20
A	male	53.5	22
A	male	53.5	22
A	male	54	15
A	male	54	17
A	male	54	18
A	male	54	19
A	male	54	20.5
A	male	54	21
A	male	54	21.5
A	male	54	22.5
A	male	54	24
A	male	54.5	20
A	male	54.5	20
A	male	54.5	20.5
A	male	54.5	21.5
A	male	55	19
A	male	55	21
A	male	55	21
A	male	55	22
A	male	55	22
A	male	55	22
A	male	55	22.5
A	male	55	22.5
A	male	55	23
A	male	55	23
A	male	55	26
A	male	55.5	18
A	male	55.5	21
A	male	55.5	22
A	male	55.5	22
A	male	55.5	23.5
A	male	55.7	20
A	male	56	20
A	male	56	21
A	male	56	21
A	male	56	21
A	male	56	22
A	male	56	22
A	male	56	22
A	male	56	22
A	male	56	22
A	male	56	22
A	male	56	25
A	male	56	25
A	male	56.5	20
A	male	56.5	21
A	male	56.5	22
A	male	56.7	25
A	male	57	20
A	male	57	21
A	male	57	21
A	male	57	21.5
A	male	57	22
A	male	57	22
A	male	57	22
A	male	57	23
A	male	57	23
A	male	57	24
A	male	57	24.5
A	male	57	25
A	male	57	25
A	male	57	28
A	male	57	28
A	male	57.5	22
A	male	57.5	22
A	male	57.5	22
A	male	57.5	24
A	male	57.5	24
A	male	57.5	24
A	male	57.5	25
A	male	57.5	25
A	male	57.5	25
A	male	58	21
A	male	58	23
A	male	58	24.5
A	male	58	25
A	male	58	25
A	male	58	26
A	male	58	27
A	male	58	27
A	male	58.5	24
A	male	58.5	24.5
A	male	59	25
A	male	59	25
A	male	59	27
A	male	59.2	28.5
A	male	59.5	23
A	male	59.5	24
A	male	60	24
A	male	60	26
A	male	60	26
A	male	60	26
A	male	60	27
A	male	60.5	27
A	male	61	24
A	male	61.5	25.5
A	male	61.5	29
A	male	61.5	29
A	male	62	30
A	male	62	30
A	male	62	30
A	male	62.5	27
A	male	63	26
A	male	63	27.5
A	male	63	28
B	female	45.9	12.63
B	female	47.3	12.17
B	female	50.8	14.16
B	female	50.9	12.43
B	female	52.4	13.86
B	female	52.7	19.1
B	female	54.3	19.4
B	female	54.6	17.9
B	female	54.8	18.38
B	female	55.5	22.3
B	female	55.8	21.46
B	female	56.3	19.85
B	female	56.3	20.15
B	female	56.4	26
B	female	57.3	25.4
B	female	57.6	17.88
B	female	57.7	28.1
B	female	57.9	28.2
B	female	58.5	22.2
B	female	58.9	20.12
B	female	60.4	33
B	female	60.7	30.9
B	female	61.2	29
B	female	61.6	26.5
B	female	62.2	32.4
B	female	62.3	30.1
B	female	62.4	31.1
B	female	62.4	32.1
B	female	62.9	29.6
B	female	62.9	30.5
B	female	63.1	28.3
B	female	63.2	37.9
B	female	64.2	31.04
B	female	65	36.8
B	female	65.2	40.3
B	female	66.5	37.3
B	female	66.8	37.3
B	female	66.9	38.9
B	female	67.2	41.8
B	female	68.7	39.29
B	female	69.5	40.1
B	female	75.6	54.4
B	male	42.8	10
B	male	44.5	10.7
B	male	45.7	10.7
B	male	46.1	11.6
B	male	46.6	11.6
B	male	46.6	11.6
B	male	46.9	12.1
B	male	47.4	12.9
B	male	49.3	15.2
B	male	49.5	17
B	male	49.6	14.8
B	male	50.5	14.6
B	male	51.5	18.4
B	male	52.2	17.6
B	male	52.3	16.5
B	male	52.4	14.58
B	male	52.5	15.97
B	male	52.7	18
B	male	52.7	20.1
B	male	52.9	16.5
B	male	53.4	17.29
B	male	53.4	20.34
B	male	53.8	18.7
B	male	54	20.2
B	male	54.1	16.4
B	male	54.7	23.2
B	male	54.8	17.96
B	male	54.8
B	male	54.9	16.5
B	male	55.1	22.4
B	male	55.4	19.2
B	male	55.8	20.6
B	male	55.9	19.7
B	male	56	21.6
B	male	56.1	22
B	male	56.1	25.8
B	male	56.5	24.9
B	male	56.8	19.82
B	male	56.8	23.9
B	male	56.9	22.1
B	male	56.9	23.4
B	male	57.4	21.3
B	male	57.7	22.2
B	male	57.8	23.7
B	male	57.8	24.6
B	male	57.9	26.6
B	male	58.5	28.3
B	male	58.7	22.8
B	male	59.1	22.3
B	male	59.2	21.9
B	male	59.5	28.2
B	male	59.9	26.7
