# Supplementary material for: Age, size and body condition do not equally reflect population response to habitat change in the common spadefoot toad Pelobates fuscus
Source: PeerJ. 2021 Jul 15;9:e11678. doi: 10.7717/peerj.11678 (PMC8286710; doi:10.7717/peerj.11678)
Supplement: Supplemental Information 2 — Sample A = toes collected during 2000–2004; Sample B = toes collected during 2012–2014; Age = number of lines of arrested growth (LAGs) corresponding to 1 year of life. [file peerj-09-11678-s002.xlsx]

## Sheet: Sheet1
Sample	Sex	Age (LAGs)
A		2
A		2
A		2
A		2
A		3
A		3
A		3
A		3
A		3
A		3
A		3
A		3
A		3
A		3
A		3
A		3
A		3
A		3
A		3
A		3
A		3
A		3
A		3
A		3
A		3
A		3
A		3
A		3
A		3
A		4
A		4
A		4
A		4
A		4
A		4
A		4
A		4
A		4
A		4
A		4
A		4
A		4
A		4
A		4
A		4
A		4
A		4
A		4
A		4
A		5
A		5
A		5
A		5
A		5
A		5
A		5
A		5
A		6
B	female	2
B	female	2
B	female	3
B	female	3
B	female	3
B	female	3
B	female	2
B	female	5
B	female	3
B	female	3
B	female	5
B	female	3
B	female	3
B	female	2
B	female	3
B	female	3
B	female	5
B	female	4
B	female	3
B	female	4
B	female	4
B	female	4
B	female	3
B	female	4
B	female	4
B	female	4
B	female	4
B	female	4
B	female	6
B	female	3
B	female	3
B	female	3
B	female	3
B	female	3
B	female	3
B	female	5
B	female	4
B	female	3
B	female	3
B	female	5
B	female	3
B	female	5
B	male	2
B	male	2
B	male	3
B	male	2
B	male	2
B	male	3
B	male	2
B	male	2
B	male	3
B	male	3
B	male	2
B	male	2
B	male	3
B	male	2
B	male	3
B	male	3
B	male	2
B	male	4
B	male	3
B	male	3
B	male	5
B	male	6
B	male	3
B	male	3
B	male	2
B	male	4
B	male	2
B	male	2
B	male	3
B	male	4
B	male	4
B	male	4
B	male	4
B	male	5
B	male	4
B	male	4
B	male	3
B	male	4
B	male	3
B	male	5
B	male	4
B	male	3
B	male	3
B	male	4
B	male	3
B	male	4
B	male	5
B	male	4
B	male	4
B	male	4
B	male	4
B	male	4
